# Supplementary material for: Why Use Adipose-Derived Mesenchymal Stem Cells in Tendinopathic Patients: A Systematic Review
Source: Pharmaceutics. 2022 May 27;14(6):1151. doi: 10.3390/pharmaceutics14061151 (PMC9230128; doi:10.3390/pharmaceutics14061151)
Supplement: Supplementary file 1 [file pharmaceutics-14-01151-s001.zip]

Archive with 1 entries (1 files):
- pharmaceutics-1665090-supplementary.pdf
